# Supplementary material for: Association of IL-4 and IL-10 Polymorphisms With Preterm Birth Susceptibility: A Systematic Review and Meta-Analysis
Source: Front Immunol. 2022 Jul 4;13:917383. doi: 10.3389/fimmu.2022.917383 (PMC9289468; doi:10.3389/fimmu.2022.917383)
Supplement: Supplementary file 12 [file Table_1.xls]

## Sheet: Literature search results
Pubmed						Cochrane Library					Web of Science
Search number	Query	Search Details	Results			ID	Search	Hits			Search number	Query	Results
7	((((((((((((((((((((((Birth, Premature[Title/Abstract]) OR (Births, Premature[Title/Abstract])) OR (Premature Births[Title/Abstract])) OR (Preterm Birth[Title/Abstract])) OR (Birth, Preterm[Title/Abstract])) OR (Births, Preterm[Title/Abstract])) OR (Preterm Births[Title/Abstract])) OR (Premature Birth[Title/Abstract])) OR (Preterm Premature Rupture of the Membranes[Title/Abstract])) OR (PPROM[Tit…	("birth premature"[Title/Abstract] OR "births premature"[Title/Abstract] OR "premature births"[Title/Abstract] OR "preterm birth"[Title/Abstract] OR "birth preterm"[Title/Abstract] OR "births preterm"[Title/Abstract] OR "preterm births"[Title/Abstract] OR "premature birth"[Title/Abstract] OR "preterm premature rupture of the membranes"[Title/Abstract] OR "PPROM"[Title/Abstract] OR "spontaneous pr…	13			#1	(Polymorphism, Genetic):ti,ab,kw OR (Polymorphisms, Genetic):ti,ab,kw OR (Genetic Polymorphism):ti,ab,kw OR (Genetic Polymorphisms):ti,ab,kw AND (Gene Polymorphism):ti,ab,kw (Word variations have been searched)	7523			1	(((((((((((((((((TS=(Polymorphism, Genetic)) OR TS=(Polymorphisms, Genetic)) OR TS=(Genetic Polymorphism)) OR TS=(Genetic Polymorphisms)) OR TS=(Gene Polymorphism)) OR TS=( Gene Polymorphisms)) OR TS=(Polymorphism, Gene)) OR TS=(Polymorphisms, Gene)) OR TS=(Polymorphism (Genetics))) OR TS=(Polymorphisms (Genetics))) OR TS=(Genetic Variation)) OR TS=(Genetic Variations)) OR TS=(Variations, Genetic…	569623
6	((((((((((((((((((((((((BSF1[Title/Abstract]) OR (BCGF1[Title/Abstract])) OR (BSF-1[Title/Abstract])) OR (interleukin 4[Title/Abstract])) OR (Interleukin-4[Title/Abstract])) OR (B-Cell Growth Factor-1[Title/Abstract])) OR (B Cell Growth Factor 1[Title/Abstract])) OR (B-Cell Growth Factor-I[Title/Abstract])) OR (B Cell Growth Factor I[Title/Abstract])) OR (B-Cell Proliferating Factor[Title/Abstrac…	"BSF1"[Title/Abstract] OR "BCGF1"[Title/Abstract] OR "BSF-1"[Title/Abstract] OR "Interleukin-4"[Title/Abstract] OR "Interleukin-4"[Title/Abstract] OR "b cell growth factor 1"[Title/Abstract] OR "b cell growth factor 1"[Title/Abstract] OR "b cell growth factor i"[Title/Abstract] OR "b cell growth factor i"[Title/Abstract] OR (("b lymphocytes"[MeSH Terms] OR "b lymphocytes"[All Fields] OR "B-Cell"[…	54118			#2	(Gene Polymorphisms):ti,ab,kw OR (Polymorphism, Gene):ti,ab,kw OR (Polymorphisms, Gene):ti,ab,kw OR (Polymorphism (Genetics)):ti,ab,kw OR (Polymorphisms (Genetics)):ti,ab,kw (Word variations have been searched)	8505			2	((((((((((((((((((((TS=(Birth, Premature)) OR TS=(Births, Premature)) OR TS=(Premature Births)) OR TS=(Preterm Birth)) OR TS=(Birth, Preterm)) OR TS=(Births, Preterm)) OR TS=(Preterm Births)) OR TS=(Premature Birth)) OR TS=(Preterm Premature Rupture of the Membranes)) OR TS=(PPROM)) OR TS=(spontaneous preterm birth)) OR TS=(premature labor)) OR TS=(Obstetric Labor, Premature)) OR TS=(Labor, Prema…	94332
5	((((((((((((((((((((((Birth, Premature[Title/Abstract]) OR (Births, Premature[Title/Abstract])) OR (Premature Births[Title/Abstract])) OR (Preterm Birth[Title/Abstract])) OR (Birth, Preterm[Title/Abstract])) OR (Births, Preterm[Title/Abstract])) OR (Preterm Births[Title/Abstract])) OR (Premature Birth[Title/Abstract])) OR (Preterm Premature Rupture of the Membranes[Title/Abstract])) OR (PPROM[Tit…	("birth premature"[Title/Abstract] OR "births premature"[Title/Abstract] OR "premature births"[Title/Abstract] OR "preterm birth"[Title/Abstract] OR "birth preterm"[Title/Abstract] OR "births preterm"[Title/Abstract] OR "preterm births"[Title/Abstract] OR "premature birth"[Title/Abstract] OR "preterm premature rupture of the membranes"[Title/Abstract] OR "PPROM"[Title/Abstract] OR "spontaneous pr…	18			#3	(Genetic Variation):ti,ab,kw OR (Genetic Variations):ti,ab,kw OR (Variations, Genetic):ti,ab,kw OR (Variation, Genetic):ti,ab,kw OR (Diversity, Genetic):ti,ab,kw	3639			3	#2 AND #1	1146
4	((((((((TGIF[Title/Abstract]) OR (CSIF[Title/Abstract])) OR (GVHDS[Title/Abstract])) OR (IL-10[Title/Abstract])) OR (IL10A[Title/Abstract])) OR (interleukin 10[Title/Abstract])) OR (IL10[Title/Abstract])) OR (CSIF-10[Title/Abstract])) OR (Cytokine Synthesis Inhibitory Factor[Title/Abstract])	"TGIF"[Title/Abstract] OR "CSIF"[Title/Abstract] OR "GVHDS"[Title/Abstract] OR "IL-10"[Title/Abstract] OR "IL10A"[Title/Abstract] OR "interleukin 10"[Title/Abstract] OR "IL10"[Title/Abstract] OR "cytokine synthesis inhibitory factor"[Title/Abstract]	72770			#4	(Diversities, Genetic):ti,ab,kw OR (Genetic Diversities):ti,ab,kw OR (Genetic Diversity):ti,ab,kw (Word variations have been searched)	922			4	((((((((TS=(CSIF)) OR TS=(TGIF)) OR TS=(GVHDS)) OR TS=(IL-10)) OR TS=(IL10A)) OR TS=(interleukin 10)) OR TS=(IL10)) OR TS=(CSIF-10)) OR TS=(Cytokine Synthesis Inhibitory Factor)	124127
3	(((((((((((((((((((((Birth, Premature[Title/Abstract]) OR (Births, Premature[Title/Abstract])) OR (Premature Births[Title/Abstract])) OR (Preterm Birth[Title/Abstract])) OR (Birth, Preterm[Title/Abstract])) OR (Births, Preterm[Title/Abstract])) OR (Preterm Births[Title/Abstract])) OR (Premature Birth[Title/Abstract])) OR (Preterm Premature Rupture of the Membranes[Title/Abstract])) OR (PPROM[Titl…	("birth premature"[Title/Abstract] OR "births premature"[Title/Abstract] OR "premature births"[Title/Abstract] OR "preterm birth"[Title/Abstract] OR "birth preterm"[Title/Abstract] OR "births preterm"[Title/Abstract] OR "preterm births"[Title/Abstract] OR "premature birth"[Title/Abstract] OR "preterm premature rupture of the membranes"[Title/Abstract] OR "PPROM"[Title/Abstract] OR "spontaneous pr…	291			#5	#1 OR #2 OR #3 OR #4	10665			5	#4 AND #3	74
2	(((((((((((((((((Polymorphism, Genetic[Title/Abstract]) OR (Polymorphisms, Genetic[Title/Abstract])) OR (Genetic Polymorphism[Title/Abstract])) OR (Genetic Polymorphisms[Title/Abstract])) OR (Gene Polymorphism[Title/Abstract])) OR (Gene Polymorphisms[Title/Abstract])) OR (Polymorphism, Gene[Title/Abstract])) OR (Polymorphisms, Gene[Title/Abstract])) OR (Polymorphism (Genetics[Title/Abstract]))) O…	"polymorphism genetic"[Title/Abstract] OR "polymorphisms genetic"[Title/Abstract] OR "genetic polymorphism"[Title/Abstract] OR "genetic polymorphisms"[Title/Abstract] OR "gene polymorphism"[Title/Abstract] OR "gene polymorphisms"[Title/Abstract] OR "polymorphism gene"[Title/Abstract] OR "polymorphisms gene"[Title/Abstract] OR (("polymorphic"[All Fields] OR "polymorphics"[All Fields] OR "polymorph…	156687			#6	(Birth, Premature):ti,ab,kw OR (Births, Premature):ti,ab,kw OR (Premature Births):ti,ab,kw OR (Preterm Birth):ti,ab,kw OR (Birth, Preterm):ti,ab,kw (Word variations have been searched)	11298			6	((((((((((((((((((((((((TS=(BSF1)) OR TS=( BCGF1)) OR TS=( BSF-1)) OR TS=(interleukin 4)) OR TS=(Interleukin-4)) OR TS=(B-Cell Growth Factor-1)) OR TS=(B Cell Growth Factor 1)) OR TS=(B-Cell Growth Factor-I)) OR TS=(B Cell Growth Factor I)) OR TS=(B-Cell Proliferating Factor)) OR TS=(B Cell Proliferating Factor)) OR TS=(B-Cell Stimulating Factor-1)) OR TS=(B Cell Stimulating Factor 1)) OR TS=(B-C…	186046
1	((((((((((((((((((((Birth, Premature[Title/Abstract]) OR (Births, Premature[Title/Abstract])) OR (Premature Births[Title/Abstract])) OR (Preterm Birth[Title/Abstract])) OR (Birth, Preterm[Title/Abstract])) OR (Births, Preterm[Title/Abstract])) OR (Preterm Births[Title/Abstract])) OR (Premature Birth[Title/Abstract])) OR (Preterm Premature Rupture of the Membranes[Title/Abstract])) OR (PPROM[Title…	"birth premature"[Title/Abstract] OR "births premature"[Title/Abstract] OR "premature births"[Title/Abstract] OR "preterm birth"[Title/Abstract] OR "birth preterm"[Title/Abstract] OR "births preterm"[Title/Abstract] OR "preterm births"[Title/Abstract] OR "premature birth"[Title/Abstract] OR "preterm premature rupture of the membranes"[Title/Abstract] OR "PPROM"[Title/Abstract] OR "spontaneous pre…	44536			#7	(Births, Preterm):ti,ab,kw OR (Preterm Births):ti,ab,kw OR (Premature Birth):ti,ab,kw OR (Preterm Premature Rupture of the Membranes):ti,ab,kw OR (PPROM):ti,ab,kw (Word variations have been searched)	11610			7	#3 AND #6	77
						#8	(spontaneous preterm birth):ti,ab,kw OR (premature labor):ti,ab,kw OR (Obstetric Labor, Premature):ti,ab,kw OR (Labor, Premature Obstetric):ti,ab,kw OR (Preterm Labor):ti,ab,kw (Word variations have been searched)	4330
						#9	(Labor, Preterm):ti,ab,kw OR (Premature Obstetric Labor):ti,ab,kw OR (Labor, Premature):ti,ab,kw OR (Premature Labor):ti,ab,kw OR (premature delivery):ti,ab,kw (Word variations have been searched)	5939
						#10	(preterm delivery):ti,ab,kw (Word variations have been searched)	3834
						#11	#6 OR #7 OR #8 OR #9 OR #10	14146
						#12	(CSIF):ti,ab,kw OR (TGIF):ti,ab,kw OR (GVHDS):ti,ab,kw OR (IL-10):ti,ab,kw OR (IL10A):ti,ab,kw (Word variations have been searched)	4540
						#13	(interleukin 10):ti,ab,kw OR (IL10):ti,ab,kw OR (CSIF-10):ti,ab,kw OR (Cytokine Synthesis Inhibitory Factor):ti,ab,kw (Word variations have been searched)	9129
						#14	#12 OR #13	10993
						#15	(BSF1):ti,ab,kw OR (BCGF1):ti,ab,kw OR (BSF-1):ti,ab,kw OR (interleukin 4):ti,ab,kw OR (Interleukin-4):ti,ab,kw (Word variations have been searched)	10522
						#16	(B-Cell Growth Factor-1):ti,ab,kw OR (B Cell Growth Factor 1):ti,ab,kw OR (B-Cell Growth Factor-I):ti,ab,kw OR (B Cell Growth Factor I):ti,ab,kw OR (B-Cell Proliferating Factor):ti,ab,kw (Word variations have been searched)	1374
						#17	(B Cell Proliferating Factor):ti,ab,kw OR (B-Cell Stimulating Factor-1):ti,ab,kw OR (B Cell Stimulating Factor 1):ti,ab,kw OR (B-Cell Stimulatory Factor 1):ti,ab,kw OR (B-Cell Stimulatory Factor-1):ti,ab,kw (Word variations have been searched)	1115
						#18	(BCGF-1):ti,ab,kw OR (Binetrakin):ti,ab,kw OR (BSF-1):ti,ab,kw OR (IL-4):ti,ab,kw OR (IL4):ti,ab,kw (Word variations have been searched)	2193
						#19	(Mast Cell Growth Factor-2):ti,ab,kw OR (Mast Cell Growth Factor 2):ti,ab,kw OR (MCGF-2):ti,ab,kw OR (B Cell Stimulatory Factor-1):ti,ab,kw OR (B Cell Stimulatory Factor 1):ti,ab,kw (Word variations have been searched)	33
						#20	#15 OR #16 OR #17 OR #18 OR #19	13422
						#21	#11 AND #5	53
						#22	#14 AND #21	3
						#23	#20 AND #21	6
